# Supplementary material for: Estimating diagnostic uncertainty in artificial intelligence assisted pathology using conformal prediction
Source: Nat Commun. 2022 Dec 15;13:7761. doi: 10.1038/s41467-022-34945-8 (PMC9755280; doi:10.1038/s41467-022-34945-8)
Supplement: Supplementary file 5 — Supplementary Data 1 [file 41467_2022_34945_MOESM5_ESM.xlsx]

## Sheet: Sheet1
Confidence: 80%
Prediction regions, n (%)	ISUP 1 (n=21)	ISUP 2 (n=32)	ISUP 3 (n=15)	ISUP 4 (n=8)	ISUP 5 (n=11)	All ISUP grades (n=87)	Percent of pathologist votes by prediction region
ISUP1	9 (43%)	1 (3%)	0 (0%)	0 (0%)	0 (0%)	10 (11%)	0.91
ISUP1 ISUP2	5 (24%)	2 (6%)	0 (0%)	0 (0%)	0 (0%)	7 (8%)	1
ISUP1 ISUP2 ISUP3	1 (5%)	0 (0%)	0 (0%)	0 (0%)	0 (0%)	1 (1%)	1
ISUP2	0 (0%)	10 (31%)	1 (7%)	0 (0%)	0 (0%)	11 (13%)	0.65
ISUP2 ISUP3	5 (24%)	15 (47%)	2 (13%)	0 (0%)	0 (0%)	22 (25%)	0.78
ISUP2 ISUP3 ISUP4 ISUP5	0 (0%)	1 (3%)	0 (0%)	0 (0%)	0 (0%)	1 (1%)	1
ISUP3	1 (5%)	0 (0%)	4 (27%)	0 (0%)	0 (0%)	5 (6%)	0.57
ISUP3 ISUP4	0 (0%)	2 (6%)	3 (20%)	1 (12%)	0 (0%)	6 (7%)	0.72
ISUP3 ISUP4 ISUP5	0 (0%)	1 (3%)	2 (13%)	2 (25%)	2 (18%)	7 (8%)	0.96
ISUP4	0 (0%)	0 (0%)	2 (13%)	4 (50%)	2 (18%)	8 (9%)	0.57
ISUP4 ISUP5	0 (0%)	0 (0%)	1 (7%)	1 (12%)	5 (45%)	7 (8%)	0.91
ISUP5	0 (0%)	0 (0%)	0 (0%)	0 (0%)	2 (18%)	2 (2%)	0.57
Median percent of pathologists votes over all prediction regions							0.83
Confidence: 67%
Prediction regions, n (%)	ISUP 1 (n=21)	ISUP 2 (n=32)	ISUP 3 (n=15)	ISUP 4 (n=8)	ISUP 5 (n=11)	All ISUP grades (n=87)	Percent of pathologistsvotes by prediction region
ISUP1	11 (52%)	2 (6%)	0 (0%)	0 (0%)	0 (0%)	13 (15%)	0.87
ISUP2	9 (43%)	19 (59%)	1 (7%)	0 (0%)	0 (0%)	29 (33%)	0.61
ISUP2 ISUP3	0 (0%)	7 (22%)	1 (7%)	0 (0%)	0 (0%)	8 (9%)	0.87
ISUP3	1 (5%)	0 (0%)	7 (47%)	1 (12%)	0 (0%)	9 (10%)	0.57
ISUP3 ISUP4	0 (0%)	4 (12%)	2 (13%)	1 (12%)	1 (9%)	8 (9%)	0.48
ISUP3 ISUP4 ISUP5	0 (0%)	0 (0%)	1 (7%)	0 (0%)	0 (0%)	1 (1%)	1
ISUP4	0 (0%)	0 (0%)	3 (20%)	4 (50%)	4 (36%)	11 (13%)	0.48
ISUP4 ISUP5	0 (0%)	0 (0%)	0 (0%)	1 (12%)	4 (36%)	5 (6%)	0.96
ISUP5	0 (0%)	0 (0%)	0 (0%)	1 (12%)	2 (18%)	3 (3%)	0.57
Median percent of pathologists votes over all prediction regions							0.65
