# Supplementary material for: Estimating diagnostic uncertainty in artificial intelligence assisted pathology using conformal prediction
Source: Nat Commun. 2022 Dec 15;13:7761. doi: 10.1038/s41467-022-34945-8 (PMC9755280; doi:10.1038/s41467-022-34945-8)
Supplement: Supplementary file 6 — Source Data [file 41467_2022_34945_MOESM6_ESM.xlsx]

## Sheet: Table3
	Conformal prediction regions for Cancer detection
		Benign mimics of prostate cancer						Rare prostate cancer subtypes
	Confidence 99.9%	Adenosis, n=36	Basal cell hyperplasia, n=21	Clearcell cribriform hyperplasia, n=3	Prostatic atrophy, n=37	Post-atrophic hyperplasia, n=5	Cowper’s glands, n=6	Atrophy like cancer, n=11	Foamy, n=13	PIN like cancer, n=3	Pseudo-hyper-plastic, n=41	Small-cell cancer, n=3	All cases, n=179
	Error, n (%)	0 (0)	0 (0)	0 (0)	0 (0)	0 (0)	2 (33%)	1 (9%)	0 (0)	0 (0)	0 (0)	0 (0)	3 (2%)
	Empty, n (%)	0 (0)	0 (0)	0 (0)	0 (0)	0 (0)	0 (0)	0 (0)	0 (0)	0 (0)	0 (0)	0 (0)	0 (0)
	Single predictions, n (%)	0 (0)	0 (0)	0 (0)	0 (0)	0 (0)	0 (0)	4 (36%)	9 (69%)	0 (0)	19 (46%)	1 (33%)	33 (18%)
	Multiple predictions, n (%)	36 (100%)	21 (100%)	3 (100%)	37 (100%)	5 (100%)	4 (67%)	6 (55%)	4 (31%)	3 (100%)	22 (54%)	2 (67%)	143 (80%)
	AI point predictions for Cancer detection
		Benign mimics of prostate cancer						Rare prostate cancer subtypes
		Adenosis, n=36	Basal cell hyperplasia, n=21	Clearcell cribriform hyperplasia, n=3	Prostatic atrophy, n=37	Post-atrophic hyperplasia, n=5	Cowper’s glands, n=6	Atrophy like cancer, n=11	Foamy, n=13	PIN like cancer, n=3	Pseudo-hyper-plastic, n=41	Small-cell cancer, n=3	All cases, n=179
	Error, n (%)	16 (44%)	1 (5%)	0 (0)	9 (24%)	3 (60%)	5 (83%)	3 (27%)	0 (0)	2 (67%)	4 (10%)	1 (33%)	44 (25%)
	Correct, n (%)	20 (56%)	20 (95%)	3 (100%)	28 (76%)	2 (40%)	1 (17%)	8 (73%)	13 (100%)	1 (33%)	37 (90%)	2 (67%)	135 (75%)
